# Supplementary material for: Hempseed (Cannabis sativa) Peptide H3 (IGFLIIWV) Exerts Cholesterol-Lowering Effects in Human Hepatic Cell Line
Source: Nutrients. 2022 Apr 26;14(9):1804. doi: 10.3390/nu14091804 (PMC9101684; doi:10.3390/nu14091804)
Supplement: Supplementary file 1 [file nutrients-14-01804-s001.zip]

Archive with 1 entries (1 files):
- nutrients-1675380-supplementary.pdf
